# Supplementary material for: Repetitive DNA in the pea (Pisum sativum L.) genome: comprehensive characterization using 454 sequencing and comparison to soybean and Medicago truncatula
Source: BMC Genomics. 2007 Nov 21;8:427. doi: 10.1186/1471-2164-8-427 (PMC2206039; doi:10.1186/1471-2164-8-427)
Supplement: Additional file 2 — Sorted list of 50 reconstructed contigs with the highest genome representation. [file 1471-2164-8-427-S2.xls]

## Sheet: List1
Reconstructed contigs with the highest genome representation (GR, corresponding to proportion of a sequence in the genome)
Contig	Length [bp]	Read depth	GR	% of genome	Repeat
SCL7_CL1Contig2066	5097	84.2	429545	1.28992	Peabody (Ty3/gypsy), gag/pol
SCL2_CL1Contig1522	3944	106.2	418920	1.25802	Ogre (Ty3/gypsy)
CL2Contig6	8214	41.1	338088	1.01528	45S rDNA
SCL131_CL1Contig751	1213	192.8	233904	0.702414	Ps-copia-1/751 (Ty1/copia), LTR
SCL3_CL1Contig2773	1852	112.2	207948	0.624468	Ogre (Ty3/gypsy)
SCL15_CL1Contig1883	3942	52.6	207463	0.623012	Ogre (Ty3/gypsy), gag/pol
SCL46_CL1Contig2201	2598	64.9	168783	0.506856	Ps-copia-1/751 (Ty1/copia), gag/pol
SCL17_CL1Contig1710	3599	46.7	168131	0.504898	(retroelement)
SCL3_CL1Contig1321	1368	100.6	137621	0.413276	Ogre (Ty3/gypsy)
SCL1_CL1Contig1240	1440	89.1	128388	0.38555	Ogre (Ty3/gypsy)
SCL3_CL1Contig341	1454	84.2	122499	0.367865	Ogre (Ty3/gypsy)
SCL1_CL1Contig740	917	129	118314	0.355297	Ogre (Ty3/gypsy)
CL3Contig3	3181	36.8	117356	0.35242	PisTR-B (tandem repeat)
SCL27_CL1Contig268	1962	58	113955	0.342207	Ogre (Ty3/gypsy), gag/pol
SCL5_CL1Contig2353	841	126	105989	0.318285	TR-2 (tandem repeat ?)
SCL137_CL1Contig477	726	138.5	100552	0.301958	(retroelement)
SCL18_CL1Contig485	2242	40.7	91333	0.274273	SIRE (Ty1/copia)
SCL51_CL1Contig2220	922	95.6	88204	0.264877	Ogre (Ty3/gypsy), LTR
SCL46_CL1Contig2112	1501	58	87114	0.261604	Ps-copia-1/751 (Ty1/copia), gag/pol
SCL1_CL1Contig893	1136	71.7	81515	0.24479	Ogre (Ty3/gypsy)
SCL20_CL1Contig51	1825	44.2	80767	0.242544	Ogre (Ty3/gypsy), gag/pol
SCL27_CL1Contig355	1338	58.2	77903	0.233943	Ogre (Ty3/gypsy), gag/pol
SCL11_CL1Contig803	1054	73.1	77150	0.231682	Ogre (Ty3/gypsy)
SCL1_CL1Contig1543	874	87.6	76600	0.23003	Ogre (Ty3/gypsy)
SCL23_CL1Contig792	806	92.5	74598	0.224018	Ogre (Ty3/gypsy)
CL1Contig1442	1039	70.9	73736	0.221429
SCL11_CL1Contig2099	793	92.7	73555	0.220886	Ogre (Ty3/gypsy)
CL1Contig1291	1027	71	72983	0.219168
SCL14_CL1Contig1825	769	93.7	72125	0.216592	(retroelement)
CL1Contig1993	1054	68.3	72042	0.216342
SCL2_CL1Contig831	613	113.6	69643	0.209138	Ogre (Ty3/gypsy)
SCL5_CL1Contig1817	805	79.6	64145	0.192628	TR-2 (tandem repeat ?)
SCL21_CL1Contig1314	783	81.7	64016	0.19224	Ogre (Ty3/gypsy)
CL1Contig2713	1302	49.1	63999	0.192189
CL1Contig511	1000	59.8	59828	0.179664
CL1Contig1323	780	76	59328	0.178162
CL5Contig16	2033	28.1	57180	0.171712	(retroelement)
SCL20_CL1Contig2536	1386	41.2	57130	0.171562	Ogre (Ty3/gypsy), gag/pol
CL1Contig2157	1074	52.3	56215	0.168814
CL1Contig900	1023	52.8	54054	0.162324
CL1Contig1366	724	73.8	53494	0.160643
SCL6_CL1Contig230	551	93.5	51562	0.154841	Ogre (Ty3/gypsy) ?
CL1Contig596	687	74.3	51096	0.153441
CL1Contig2830	1155	43.9	50720	0.152312
CL1Contig863	1033	48.7	50355	0.151216
SCL3_CL1Contig95	587	84.9	49847	0.149691	Ogre (Ty3/gypsy)
CL1Contig334	888	54.7	48626	0.146024
CL1Contig1237	693	69.2	48004	0.144156	Ogre (Ty3/gypsy), LTR
SCL1_CL1Contig2030	445	104.2	46391	0.139312	Ogre (Ty3/gypsy)
CL1Contig2857	608	73.9	44977	0.135066
