# Supplementary material for: Repetitive DNA in the pea (Pisum sativum L.) genome: comprehensive characterization using 454 sequencing and comparison to soybean and Medicago truncatula
Source: BMC Genomics. 2007 Nov 21;8:427. doi: 10.1186/1471-2164-8-427 (PMC2206039; doi:10.1186/1471-2164-8-427)
Supplement: Additional file 3 — Assignment of clusters of reconstructed contigs to individual repeat families. [file 1471-2164-8-427-S3.xls]

## Sheet: List1
List of clusters with genome representation (GR) > 3,300 (corresponding to at least 0.01% of Pisum sativum genome)
Cluster	Contigs	GR	% of genome		Ty3/gypsy	Ty1/copia	Unknown RE	DNA transposon	Tandem repeat
SCL1	68	1044325	3.13611	+	Ogre
SCL3	40	846537	2.54215	+	Ogre
SCL2	59	725636	2.17909	+	Ogre
SCL7	22	554395	1.66485	+	Peabody
SCL5	28	399573	1.19992	+					(TR-2)
CL2	6	348987	1.04801	+					45S rDNA
SCL27	6	314509	0.944471	+	Ogre (gag/pol)
SCL17	12	292377	0.878009	+			(RE)
SCL6	27	276510	0.83036	+	Ogre (?)
SCL15	13	266511	0.800333	+	Ogre (gag/pol)
SCL46	3	256433	0.770069	+		Ps-copia-1/751
SCL11	18	247518	0.743297	+	Ogre
SCL131	2	234529	0.704291	+		Ps-copia-1/751
SCL21	10	219854	0.660222	+	Ogre
SCL9	19	219196	0.658246	+	Ogre
SCL4	30	200262	0.601387	+	Ogre (LTR)
SCL20	10	167638	0.503417	+	Ogre (gag/pol)
SCL18	11	162702	0.488595	+		SIRE
SCL10	18	155205	0.466081	+	Ogre (LTR)
SCL23	10	152365	0.457553	+	Ogre
SCL8	20	152112	0.456793	+			(RE)
SCL14	15	147395	0.442628	+			(RE)
CL3	7	147113	0.441781	+					PisTR-B
SCL13	15	136201	0.409012	+	Ogre (UTR)
SCL22	10	132169	0.396904	+		PDR
SCL12	17	130761	0.392676	+	Ogre (LTR)
SCL51	3	114747	0.344586	+	Ogre (LTR)
SCL19	11	109085	0.327583	+	Peabody
CL4	49	105634	0.317219	+	(Ty3/gypsy)
CL5	24	102021	0.306369	+			(RE)
SCL137	2	101758	0.30558	+			(RE)
CL6	15	88506	0.265784	+	PIGY
SCL44	4	79379	0.238375	+	Ogre (UTR)
SCL25	7	75510	0.226757	+		SIRE
CL7	21	69362	0.208294	+	Ogre
CL9	23	66332	0.199195	+					TR-11
CL8	9	63470	0.190601	+		SIRE
CL10	13	61901	0.185889	+	Cyclops
SCL48	3	60426	0.181459	+	Ogre (LTR)
SCL68	3	59735	0.179384	+	Ogre (LTR)
SCL39	4	58630	0.176066	+	Ogre (gag/pol)
SCL140	2	52342	0.157183	+	Ogre (LTR)
CL11	11	51926	0.155934	+		SIRE
SCL26	6	51566	0.154853	+		SIRE
SCL116	2	51448	0.154498	+		Ps-copia-1/751
CL1Contig1237	1	48004	0.144156	+	Ogre (LTR)
SCL42	4	47363	0.142231	+		PDR
SCL107	2	47283	0.141991	+		Ps-copia-1/751
CL14	12	46666	0.140138	+					TR-1
SCL67	3	44688	0.134198	+		Ps-copia-1/751
SCL49	3	44075	0.132357	+		SIRE
CL1Contig85	1	42280	0.126967	+	Ogre
CL1Contig253	1	42255	0.126892	+	Ogre (gag/pol)
CL13	26	41509	0.124652	+		SIRE
CL1Contig2806	1	40737	0.122333	+	Ogre (gag/pol)
SCL28	5	39944	0.119952	+	Ogre (LTR)
CL15	2	39279	0.117955	+	Ogre
SCL63	3	38567	0.115817	+	Ogre (gag/pol)
SCL99	2	38036	0.114222	+	Ogre
SCL66	3	36241	0.108832	+	Ogre
SCL125	2	35902	0.107814	+	Ogre (LTR)
SCL100	2	35218	0.10576	+	Ogre (UTR)
CL18	4	34960	0.104985	+	PEAGY
CL1Contig2075	1	33989	0.102069	+		Ps-copia-1/751
SCL24	8	33714	0.101243	+	Ogre (LTR)
CL19	3	32324	0.0970691	+					TR-3
SCL59	3	31203	0.0937027	+	Ogre (LTR)
SCL115	2	31140	0.0935135	+		SIRE
CL20	2	30815	0.0925375	+	PIGY
SCL64	3	30687	0.0921532	+	Ogre (UTR)
CL17	12	30412	0.0913273	+	Ogre (ORF1)
SCL31	5	29239	0.0878048	+	Ogre
CL16	8	29078	0.0873213	+					TR-4
SCL69	3	28176	0.0846126	+	Cyclops
SCL65	3	27930	0.0838739	+	Ogre (gag/pol)
CL23	4	26188	0.0786426	+	Cyclops(?)
SCL108	2	24814	0.0745165	+	Ogre (LTR)
CL31	2	23707	0.0711922	+	PIGY
SCL81	2	23093	0.0693483	+	Ogre
CL29	4	22991	0.069042	+	Cyclops
CL25	14	22646	0.068006	+	Ogre
CL22	12	22488	0.0675315	+	Ogre
SCL97	2	22028	0.0661502	+	Ogre (LTR)
CL1Contig1609	1	21969	0.065973	+		Ps-copia-1/751
SCL30	5	21751	0.0653183	+	Peabody
CL28	4	21492	0.0645405	+	Ogre
CL35	4	20980	0.063003	+	PIGY
CL39	5	20645	0.061997	+		PDR
SCL78	2	20339	0.0610781	+	Ogre
CL41	2	19906	0.0597778	+		(Ty1/copia)
CL32	5	19849	0.0596066	+				MuDR
SCL38	4	19376	0.0581862	+	Ogre
CL36	8	19083	0.0573063	+	Ogre (ORF1)
CL34	7	18883	0.0567057	+	Ogre
CL30	7	18382	0.0552012	+		SIRE
CL47	4	17215	0.0516967	+	PIGY
SCL34	4	16579	0.0497868	+	Ogre
CL49	3	16563	0.0497387	+					TR-7
SCL84	2	16472	0.0494655	+	Ogre (UTR)
CL46	2	15928	0.0478318	+	Ogre
CL40	9	15612	0.0468829	+			(RE)
SCL94	2	15488	0.0465105	+	Ogre (gag/pol)
CL52	1	14841	0.0445676	+					TR-5
CL53	7	14816	0.0444925	+	PIGY
CL55	1	14800	0.0444444	+	PIGY
CL54	2	14602	0.0438498	+	PIGY
CL58	3	14093	0.0423213	+				En/Spm
CL60	1	14087	0.0423033	+	PIGY
SCL55	3	13619	0.0408979	+	Ogre (UTR)
SCL53	3	13159	0.0395165	+	Ogre (gag/pol)
CL65	1	13145	0.0394745	+					TR-6
CL64	3	13134	0.0394414	+					5S rDNA
SCL58	3	12999	0.039036	+					TR-8
CL67	4	12958	0.0389129	+	Cyclops
CL70	2	12714	0.0381802	+	Cyclops
CL59	7	12578	0.0377718	+	Ogre (ORF1)
CL66	3	12523	0.0376066	+	PIGY
SCL143	2	12278	0.0368709	+	Peabody
CL68	3	12150	0.0364865	+					TR-9
CL74	1	11881	0.0356787	+				En/Spm
CL75	1	11772	0.0353514	+		(Ty1/copia)
CL77	2	11565	0.0347297	+	Cyclops
CL69	3	11500	0.0345345	+				MuDR
CL72	3	11108	0.0333574	+	PIGY
CL71	3	10974	0.032955	+				En/Spm
CL78	1	10937	0.0328438	+					TR-10
CL73	8	10797	0.0324234	+			(RE)
CL79	1	10626	0.0319099	+	Cyclops
CL84	2	10514	0.0315736	+	PIGY
SCL43	4	10020	0.0300901	+	Ogre (LTR)
SCL136	2	9796	0.0294174	+	Ogre
SCL82	2	9675	0.0290541	+	Ogre
CL76	4	9122	0.0273934	+				MuDR
CL82	1	9120	0.0273874	+				MuDR
CL93	2	8533	0.0256246	+	Cyclops
CL100	4	8525	0.0256006	+					TR-13
CL89	4	8396	0.0252132	+			(RE)
CL90	7	8282	0.0248709	+				MuDR
CL102	1	7940	0.0238438	+			(RE)
SCL124	2	7484	0.0224745	+	Ogre (gag/pol)
CL98	4	7459	0.0223994	+	Ogre
CL107	1	7352	0.0220781	+				En/Spm
CL112	2	7300	0.0219219	+	PIGY
CL124	1	6933	0.0208198	+					TR-14
SCL90	2	6928	0.0208048	+	Ogre (UTR)
CL126	2	6918	0.0207748	+	PIGY
CL103	1	6882	0.0206667	+	PIGY
CL109	2	6844	0.0205526	+	Ogre (ORF1)
CL114	5	6764	0.0203123	+		(Ty1/copia)
CL113	1	6748	0.0202643	+		(Ty1/copia)
CL97	7	6696	0.0201081	+			(RE)
CL121	1	6545	0.0196547	+				En/Spm
CL92	3	6336	0.019027	+					TR-12
CL142	1	6252	0.0187748	+			(RE)
CL119	1	6136	0.0184264	+		(Ty1/copia)
CL110	3	6116	0.0183664	+		(Ty1/copia)
SCL73	2	5975	0.0179429	+	Peabody (?)
SCL139	2	5851	0.0175706	+	Ogre (LTR)
CL137	2	5848	0.0175616	+			(RE)
CL135	2	5843	0.0175465	+	PIGY
CL143	3	5836	0.0175255	+	Cyclops
CL131	2	5775	0.0173423	+		PDR
CL122	5	5712	0.0171532	+					TR-15
CL123	2	5696	0.0171051	+		(Ty1/copia)
CL127	2	5690	0.0170871	+				MuDR
CL138	1	5683	0.0170661	+		(Ty1/copia)
CL154	4	5656	0.016985	+	PIGY
CL129	1	5567	0.0167177	+			(RE)
CL136	2	5428	0.0163003	+	Ogre
CL187	4	4765	0.0143093	+	Cyclops
CL176	1	4749	0.0142613	+		(Ty1/copia)
CL140	1	4728	0.0141982	+	Ogre (ORF1)
CL150	3	4723	0.0141832	+	Cyclops
CL158	1	4690	0.0140841	+		PDR
CL172	2	4684	0.0140661	+				MuDR (?)
CL163	1	4654	0.013976	+	Ogre
CL152	2	4629	0.0139009	+	Ogre
CL144	1	4592	0.0137898	+		(Ty1/copia)
CL157	3	4584	0.0137658	+		SIRE
CL193	2	4567	0.0137147	+					TR-17
CL207	1	4494	0.0134955	+		(Ty1/copia)
CL161	2	4450	0.0133634	+	PIGY
CL153	2	4417	0.0132643	+	PIGY
CL160	1	4395	0.0131982	+			(RE)
CL169	1	4316	0.012961	+	(Ty3/gypsy)
SCL113	2	4265	0.0128078	+			(RE)
CL159	4	4244	0.0127447	+	Ogre
CL194	2	4113	0.0123514	+		PDR (?)
CL164	3	4105	0.0123273	+	Ogre (ORF1)
SCL119	2	3992	0.011988	+	Ogre (?)
CL200	1	3912	0.0117477	+		(Ty1/copia)
CL175	1	3894	0.0116937	+		(Ty1/copia)
CL182	2	3829	0.0114985	+	Ogre (ORF1)
CL201	2	3784	0.0113634	+	Cyclops
CL241	2	3763	0.0113003	+	Cyclops
CL185	2	3762	0.0112973	+	Ogre
CL203	4	3737	0.0112222	+	Ogre
CL196	2	3725	0.0111862	+	PIGY
CL218	1	3711	0.0111441	+			(RE)
CL252	1	3631	0.0109039	+			(RE)
CL190	3	3614	0.0108529	+		(Ty1/copia)
CL248	2	3549	0.0106577	+	PIGY
CL229	1	3506	0.0105285	+		(Ty1/copia)
CL242	1	3503	0.0105195	+		(Ty1/copia)
CL244	1	3421	0.0102733	+	Ogre
CL214	2	3416	0.0102583	+		SIRE (env)
CL266	3	3402	0.0102162	+	Cyclops
CL206	2	3383	0.0101592	+	Ogre
SCL41	4	69706	0.209327
SCL16	12	61783	0.185535
CL12	6	50432	0.151447
SCL29	5	46210	0.138769
SCL37	4	44370	0.133243
SCL33	5	42146	0.126565
CL1Contig1914	1	37212	0.111748
CL1Contig1731	1	36269	0.108916
SCL70	3	31871	0.0957087
CL21	2	28220	0.0847447
CL26	5	27381	0.0822252
SCL56	3	25365	0.0761712
CL27	6	23235	0.0697748
SCL74	2	22623	0.0679369
CL24	7	22541	0.0676907
SCL45	3	21685	0.0651201
CL37	2	21617	0.0649159
CL33	14	19622	0.0589249
SCL36	4	19514	0.0586006
SCL61	3	18879	0.0566937
CL43	4	18627	0.0559369
CL45	7	18428	0.0553393
CL44	4	17903	0.0537628
CL38	5	17718	0.0532072
CL42	6	17364	0.0521441
SCL80	2	15706	0.0471652
SCL57	3	15421	0.0463093
CL48	10	15404	0.0462583
CL51	7	14820	0.0445045
CL57	1	14271	0.0428559
SCL144	2	14167	0.0425435
CL50	3	13993	0.042021
SCL35	4	13797	0.0414324
CL63	2	13711	0.0411742
CL61	1	13330	0.04003
SCL32	5	12532	0.0376336
CL62	6	12485	0.0374925
SCL40	4	12208	0.0366607
CL85	1	12160	0.0365165
SCL118	2	11357	0.0341051
SCL62	3	11156	0.0335015
SCL105	2	10899	0.0327297
CL80	1	10803	0.0324414
SCL47	3	10293	0.0309099
CL87	2	10210	0.0306607
SCL60	3	10090	0.0303003
SCL112	2	10030	0.0301201
CL56	13	9895	0.0297147
CL101	3	9483	0.0284775
SCL71	3	9477	0.0284595
SCL135	2	9428	0.0283123
SCL50	3	9336	0.028036
CL81	5	9156	0.0274955
CL88	7	8476	0.0254535
CL86	5	8296	0.0249129
CL105	3	7875	0.0236486
SCL120	2	7849	0.0235706
SCL138	2	7756	0.0232913
CL116	2	7753	0.0232823
CL106	4	7709	0.0231502
SCL133	2	7526	0.0226006
CL99	5	7450	0.0223724
SCL72	2	7355	0.0220871
CL120	1	7352	0.0220781
CL96	4	7343	0.0220511
CL83	3	7312	0.021958
CL94	3	7293	0.0219009
SCL109	2	7284	0.0218739
CL95	3	7262	0.0218078
CL115	3	7074	0.0212432
SCL122	2	7064	0.0212132
CL91	7	7064	0.0212132
CL104	3	7054	0.0211832
CL118	2	7047	0.0211622
SCL129	2	7005	0.021036
SCL128	2	6750	0.0202703
CL133	1	6662	0.020006
CL117	4	6568	0.0197237
CL108	4	6482	0.0194655
CL130	2	6475	0.0194444
SCL111	2	6441	0.0193423
CL139	1	6350	0.0190691
CL132	2	6324	0.018991
SCL132	2	6303	0.0189279
SCL121	2	6300	0.0189189
CL125	3	6281	0.0188619
SCL101	2	6280	0.0188589
SCL88	2	6177	0.0185495
CL111	5	6036	0.0181261
SCL106	2	5742	0.0172432
CL145	4	5620	0.0168769
CL155	1	5499	0.0165135
SCL87	2	5394	0.0161982
CL134	1	5390	0.0161862
CL173	1	5360	0.0160961
SCL127	2	5313	0.015955
CL146	2	5301	0.0159189
CL151	1	5284	0.0158679
SCL96	2	5168	0.0155195
CL168	1	5065	0.0152102
CL147	5	5050	0.0151652
SCL86	2	4981	0.014958
CL128	4	4974	0.0149369
CL149	6	4858	0.0145886
SCL54	3	4772	0.0143303
CL141	3	4739	0.0142312
CL166	4	4736	0.0142222
SCL123	2	4718	0.0141682
SCL102	2	4691	0.0140871
SCL93	2	4566	0.0137117
SCL110	2	4528	0.0135976
CL192	1	4432	0.0133093
CL183	2	4414	0.0132553
CL186	1	4412	0.0132492
CL148	3	4359	0.0130901
CL198	1	4304	0.0129249
SCL141	2	4296	0.0129009
CL209	1	4258	0.0127868
CL180	3	4252	0.0127688
CL165	2	4232	0.0127087
CL177	2	4227	0.0126937
CL156	4	4174	0.0125345
CL178	2	4142	0.0124384
CL195	3	4074	0.0122342
CL162	3	4071	0.0122252
CL184	1	4008	0.012036
SCL117	2	3998	0.012006
CL205	1	3996	0.012
CL238	2	3994	0.011994
CL167	1	3972	0.0119279
CL213	1	3960	0.0118919
CL230	1	3907	0.0117327
CL263	2	3900	0.0117117
CL217	2	3898	0.0117057
CL261	2	3894	0.0116937
CL253	1	3852	0.0115676
CL197	2	3837	0.0115225
CL211	3	3820	0.0114715
CL227	3	3787	0.0113724
CL170	3	3782	0.0113574
SCL130	2	3768	0.0113153
SCL79	2	3745	0.0112462
CL171	3	3740	0.0112312
CL181	5	3739	0.0112282
SCL142	2	3733	0.0112102
CL258	1	3727	0.0111922
CL251	1	3721	0.0111742
CL264	1	3720	0.0111712
CL202	3	3703	0.0111201
CL188	3	3649	0.010958
CL233	3	3593	0.0107898
CL219	2	3592	0.0107868
CL232	1	3588	0.0107748
CL189	3	3586	0.0107688
CL179	3	3585	0.0107658
CL199	2	3569	0.0107177
CL255	2	3538	0.0106246
CL292	1	3508	0.0105345
CL287	1	3485	0.0104655
CL204	3	3436	0.0103183
CL243	2	3431	0.0103033
CL284	2	3421	0.0102733
CL231	1	3404	0.0102222
CL215	5	3402	0.0102162
CL282	2	3394	0.0101922
CL303	1	3367	0.0101111
CL239	2	3358	0.0100841
CL237	4	3353	0.0100691
CL286	2	3313	0.00994895
CL234	2	3306	0.00992793
SCL126	2	3304	0.00992192
